# Supplementary material for: Multiplex Detection of 24 Staphylococcal Enterotoxins in Culture Supernatant Using Liquid Chromatography Coupled to High-Resolution Mass Spectrometry
Source: Toxins (Basel). 2022 Mar 31;14(4):249. doi: 10.3390/toxins14040249 (PMC9031063; doi:10.3390/toxins14040249)
Supplement: Supplementary file 1 [file toxins-14-00249-s001.zip]

Archive with 1 entries (1 files):
- toxins-1652496-supplementary.pdf
